# Supplementary material for: Magnesium in Combinatorial With Valproic Acid Suppressed the Proliferation and Migration of Human Bladder Cancer Cells
Source: Front Oncol. 2020 Dec 11;10:589112. doi: 10.3389/fonc.2020.589112 (PMC7759627; doi:10.3389/fonc.2020.589112)
Supplement: Supplementary file 4 [file Table_3.xlsx]

## Sheet: Sheet1
		Control	MgCl2		U0126+MgCl2
Figure 1			mean	SEM	mean	SEM
Figure 1F	p21		1.56656	0.0686526
	CDK1		1.18634	0.00858209
	cyclin B1		0.783331	0.0489209
Figure 2
Figure 2C	Bak		1.28925	0.00933232
	Bax		1.45158	0.0538513
Figure 2D	CHOP		1.29005	0.130905
	Bip		1.18458	0.0511056
	BAP31		0.956762	0.0855186
Figure 3
Figure 3B	LC3		2.0148	0.0314507
	VDAC		1.93317	0.393883
	p62		0.535162	0.025131
	BECN		0.342048	0.0457437
Figure 3C	p-AKT		1.05085	0.0258637
	mTOR		0.520578	0.0773501
Figure 3D	MLKL		0.651041	0.0452974
Figure 4
Figure 4C	β-catenin		0.5275	0.0380588
Figure 4D	p-ERK		20.5418	1.92589
	ERK		0.826246	0.0103013
Figure 4E	p-ERK		8.1688	0.325471	4.02043	0.127442
	ERK		0.802085	0.0239347	0.837566	0.0142178
	p-p90rsk		1.89659	0.0916632	1.19767	0.0636919
	Bcl2		0.854504	0.0465687	0.904199	0.0338882
	Bax		7.05149	0.653751	2.4675	0.107926
Figure 5
Figure 5A	Zeb1		0.267234	0.0543777
	Vimentin		9.38459	0.319741
	E-cadherin		6.50619	2.15856
	Slug		0.0759904	0.00551659
	α-SMA		1.3061	0.0308872
	ZO-1		0.360406	0.0103317
	MMP2		0.452424	0.0279947
	MMP9		0.651842	0.0522054
Figure 6
Figure 6A	number of colone(%)		1.20712	0.421135
Figure 6B	number of migration(%)		0.97996	0.0483461
Figure 6C	rate of migration(%) 0-24 h		0.837688	0.0195063
	rate of migration(%) 24-48 h		1.02464	0.0645834
		Control	MgCl2		VPA		Combined
Figure 7			mean	SEM	mean	SEM	mean	SEM
Figure 7A	number of colone(%)		1.20712	0.421135	0.860841	0.321058	0.598706	0.1421
Figure 7B	number of migration(%)		0.97996	0.0483461	0.865732	0.102145	0.482966	0.0149966
Figure 8
Figure 8G	p21		1.72271	0.0874743	6.39387	0.36862	4.61604	0.330065
	CDK1		1.15928	0.0628098	1.79615	0.140132	1.59712	0.134135
	cyclin B1		1.08544	0.191281	0.595321	0.159878	1.12962	0.22103
Figure 9
Figure 9B	Bak		1.27516	0.0307999	1.3648	0.041375	1.62678	0.0188632
	Bax		1.54146	0.255114	4.28483	1.47491	2.07812	0.5223
Figure 9C	Bip		1.43941	0.162203	0.333294	0.0188589	1.32171	0.0305199
Figure 10
Figure 10B	LC3		1.79724	0.84372	7.93689	4.38632	8.6164	4.96517
	VDAC		2.05116	0.785784	2.28009	0.919304	3.58968	1.63114
	p62		0.398322	0.0268869	0.259823	0.0152189	0.21475	0.00549969
	BECN		0.572031	0.0265676	0.827398	0.0190006	1.05513	0.0100935
Figure 10C	p-mTOR		0.966588	0.0450113	1.23172	0.178064	1.1642	0.17401
	mTOR		0.613989	0.0876971	1.35524	0.319934	0.795575	0.141643
Figure 10D	p-ERK		2.27888	0.0398739	0.734516	0.043676	2.97976	0.465411
	ERK		1.19023	0.0403582	1.30549	0.0783908	1.18609	0.0454517
	p-p38		43.7432	5.81184	0.18416	0.046129	21.9879	2.18328
	p38		1.28045	0.0294718	1.1823	0.0563467	1.08706	0.0417387
Figure 10E	β-catenin		0.484435	0.0601011	1.86657	0.153365	0.466549	0.0682494
